# Supplementary material for: RT-RPA-PfAgo System: A Rapid, Sensitive, and Specific Multiplex Detection Method for Rice-Infecting Viruses
Source: Biosensors (Basel). 2023 Oct 20;13(10):941. doi: 10.3390/bios13100941 (PMC10605773; doi:10.3390/bios13100941)
Supplement: Supplementary file 1 [file biosensors-13-00941-s001.zip]

Archive with 1 entries (1 files):
- biosensors-2630714-supplementary.pdf
